# Supplementary material for: Rad17 Translocates to Nucleolus upon UV Irradiation through Nucleolar Localization Signal in the Central Basic Domain
Source: Int J Mol Sci. 2022 Oct 14;23(20):12300. doi: 10.3390/ijms232012300 (PMC9603387; doi:10.3390/ijms232012300)
Supplement: Supplementary file 1 [file ijms-23-12300-s001.zip]

Archive with 1 entries (1 files):
- ijms-1954844-supplementary.pdf
